# Supplementary material for: Medicine Shortages: An Algorithm for Evaluating the Substitution with Equivalent or Alternative Products
Source: Healthcare (Basel). 2025 May 14;13(10):1139. doi: 10.3390/healthcare13101139 (PMC12111303; doi:10.3390/healthcare13101139)
Supplement: Supplementary file 1 [file healthcare-13-01139-s001.zip]

Archive with 1 entries (1 files):
- healthcare-3570257-supplementary.pdf
